# Supplementary material for: Development of anatomically accurate digital organ models for surgical simulation and training
Source: PLoS One. 2025 Apr 9;20(4):e0320816. doi: 10.1371/journal.pone.0320816 (PMC11981654; doi:10.1371/journal.pone.0320816)
Supplement: S2 File — The time required to generate MPR images in JPEG format from DICOM data and to extract organ surface data using AutoSegmentator in 3D Slicer was measured using data from 12 cases obtained from TCIA. (XLSX) [file pone.0320816.s002.xlsx]

## Sheet: Sheet1
Collection Name	Subject ID	Body Part Examined	Study UID	File Size (Bytes)	Number of axial images	Modality	Manufacturer	Protocol Name	Manufacturer Model Name	Software Versions	JPEG image generating speed (sec/file)	JPEG image generating time (sec) (A)	Autosegmentator (Fast) (B)	Autosegmentator (Full-resolution) (C)	Total processing time (Fast) (sec) (A)+(B)	Total processing time (Full) (sec) (A)+(C)
TCGA-LUSC	TCGA-34-2605	LUNG	1.3.6.1.4.1.14519.5.2.1.6450.4012.206382517630164051916496664467	33826528	64	CT	GE MEDICAL SYSTEMS	5.1 ROUTINE CHEST WITHOUT	LightSpeed Pro 16	05MW14.5	0.205245	223.307	50.34	618.47	273.647	841.777
TCGA-COAD	TCGA-AY-4070A	COLON	1.3.6.1.4.1.14519.5.2.1.8421.4017.206944705526266221852495854472	51678528	98	CT	SIEMENS				0.363636	408	68.82	892.48	476.82	1300.48
TCGA-KIRP	TCGA-B9-4114	KIDNEY	1.3.6.1.4.1.14519.5.2.1.8421.4010.323822722191018943233074859332	43233420	82	CT	SIEMENS	04_CHEST_ABD_PELVIS	Sensation 64	syngo CT 2007S	0.28169	311.549	67.76	874.81	379.309	1186.36
TCGA-KIRC	TCGA-B0-5696	KIDNEY	1.3.6.1.4.1.14519.5.2.1.6450.4004.410304955672312722884994429343	221478404	217	CT	GE MEDICAL SYSTEMS	6.14 KIDNEY MASS	LightSpeed Ultra	LightSpeedApps308I.2_H3.1M5	0.206897	256.759	51.66	603.19	308.419	859.949
TCGA-READ	TCGA-BM-6198	RECTUM	1.3.6.1.4.1.14519.5.2.1.8421.4018.329305334176079996095294344892	55892220	106	CT	SIEMENS				0.445682	503.621	87.84	1924.48	591.461	2428.1
TCGA-KICH	TCGA-KM-8440	KIDNEY	1.3.6.1.4.1.14519.5.2.1.1357.4011.258217882991704941618731006997	172442598	327	CT	SIEMENS	UOB	Definition	syngo CT 2008G	0.243161	328.511	52.92	636.64	381.431	965.151
TCGA-UCEC	TCGA-D1-A0ZO	UTERUS	1.3.6.1.4.1.14519.5.2.1.3344.4020.277905725257132718513448581274	47570300	90	CT	GE MEDICAL SYSTEMS	6.1 ABD/PELVIS ROUTINE	LightSpeed Ultra	LightSpeedApps308I.2_H3.1M5	0.315789	351.789	70.31	887.5	422.099	1239.29
TCGA-STAD	TCGA-VQ-A8DL	STOMACH	1.3.6.1.4.1.14519.5.2.1.6354.4025.271051489334924655948191820505	193002174	366	CT	SIEMENS	ABDOME_2_FASESVOL	Emotion 6 (2007)	syngo CT 2007E	0.266864	370.941	46.92	444.84	417.861	815.781
TCGA-ESCA	TCGA-VR-A8EO	ESOPHAGUS	1.3.6.1.4.1.14519.5.2.1.6354.4026.512401375810853882835503819840	218283276	413	CT	GE MEDICAL SYSTEMS	6.2 *TX + ABDOME 2 FASES	LightSpeed VCT	09MW08.11	0.307692	442.154	66.13	1134.61	508.284	1576.76
TCGA-LIHC	TCGA-BC-A10W	LIVER	1.3.6.1.4.1.14519.5.2.1.8421.4008.268372221764133884771237226053	31679832	60	CT	SIEMENS				0.283688	307.518	49.56	869.73	357.078	1177.25
TCGA-BLCA	TCGA-4Z-AA7M	BLADDER	1.3.6.1.4.1.14519.5.2.1.6354.4016.325142651224193401620709391720	350413768	663	CT	GE MEDICAL SYSTEMS	6.2 *TX + ABDOME 2 FASES	LightSpeed VCT	09MW08.11	0.466321	786.684	114.85	1672.27	901.534	2458.95
TCGA-LUAD	TCGA-17-Z011	CHEST	1.3.6.1.4.1.14519.5.2.1.7777.9002.119175415668704314181906368452	37461162	71	CT	SIEMENS				0.214286	234.643	41.08	452.35	275.723	686.993
Average											0.300079	377.123	64.903	950.042	454.32	1339.46
